# Supplementary material for: Cytoprotective Effects of Antioxidant Peptides from Red Californian Worm (Eisenia foetida) Hydrolysate on Differentiated Caco-2 Cells
Source: Nutrients. 2024 Oct 27;16(21):3654. doi: 10.3390/nu16213654 (PMC11547318; doi:10.3390/nu16213654)
Supplement: Supplementary file 1 [file nutrients-16-03654-s001.zip]

Archive with 1 entries (1 files):
- nutrients-3261534-supplementary.pdf
